# Supplementary material for: Short- and Mid-Term Outcomes in Patients Deemed Inoperable Undergoing Transapical and Transfemoral TAVR with an STS-PROM below Four Percent
Source: J Clin Med. 2021 Jul 5;10(13):2993. doi: 10.3390/jcm10132993 (PMC8267718; doi:10.3390/jcm10132993)
Supplement: Supplementary file 1 [file jcm-10-02993-s001.zip]

Archive with 1 entries (1 files):
- jcm-1242371-supplementary.pdf
